# Supplementary material for: From Sea to Table: The Role of Traceability in Italian Seafood Consumption
Source: Foods. 2025 Oct 11;14(20):3469. doi: 10.3390/foods14203469 (PMC12563374; doi:10.3390/foods14203469)
Supplement: Supplementary file 1 [file foods-14-03469-s001.zip]

Archive with 1 entries (1 files):
- foods-3766972-supplementary.pdf
